# Supplementary material for: RetroRules: a database of reaction rules for engineering biology
Source: Nucleic Acids Res. 2018 Oct 13;47(Database issue):D1229–35. doi: 10.1093/nar/gky940 (PMC6323975; doi:10.1093/nar/gky940)
Supplement: Supplementary Data [file gky940_supplemental_files.zip]

Archive with 1 entries (1 files):
- gky940_Supplemental_Files.tsv
